# Supplementary material for: On-the-Fly Formation of Polymer Film at Water Surface
Source: Polymers (Basel). 2022 Aug 8;14(15):3228. doi: 10.3390/polym14153228 (PMC9370879; doi:10.3390/polym14153228)
Supplement: Supplementary file 1 [file polymers-14-03228-s001.zip]

Archive with 7 entries (7 files):
- movies/Movie S1.mp4
- movies/Movie S2.mp4
- movies/Movie S3.mp4
- movies/MovieS4.mp4
- movies/MovieS5.mp4
- movies/MovieS6.mp4
- movies/MovieS7.mp4
